# Supplementary material for: The Effect of Colored and White Light on Growth and Phycobiliproteins, Chlorophyll and Carotenoids Content of the Marine Cyanobacteria Phormidium sp. and Cyanothece sp. in Batch Cultures
Source: Life (Basel). 2022 Jun 4;12(6):837. doi: 10.3390/life12060837 (PMC9225148; doi:10.3390/life12060837)
Supplement: Supplementary file 1 [file life-12-00837-s001.zip]

Archive with 1 entries (1 files):
- Supplementary Material S1.xlsx
