# Supplementary material for: The Effect of Colored and White Light on Growth and Phycobiliproteins, Chlorophyll and Carotenoids Content of the Marine Cyanobacteria Phormidium sp. and Cyanothece sp. in Batch Cultures
Source: Life (Basel). 2022 Jun 4;12(6):837. doi: 10.3390/life12060837 (PMC9225148; doi:10.3390/life12060837)
Supplement: Supplementary file 1 [file life-12-00837-s001.zip › Supplementary Material S1.xlsx]

## Sheet: PHORMIDIUM-CALIBRATION
DRY WEIGHT (g/L)	O.D. 750 nm
0.997	1.593
0.876	1.503
1.077	1.682
0.86	1.523
0.754	1.477
0.646	1.377
0.5385	1.242
0.431	1.107
0.323	0.933
0.2154	0.676
0.1077	0.37
0.63	1.345
0.22	0.753
0.1875	0.703
0.168	0.694
0.15	0.618
0.131	0.549
0.113	0.485
0.094	0.433
0.075	0.355
0.056	0.279
0.038	0.192
0.019	0.099
0.094	0.487
0.047	0.316
0.024	0.175
0.012	0.156
0.0058	0.13
0.0029	0.057
0.0015	0.064
0.562	1.27
0.5058	1.197
0.4496	1.137
0.3934	1.037
0.3372	0.947
0.281	0.839
0.2248	0.704
0.1686	0.571
0.1124	0.403
0.0562	0.216
0.281	0.82
0.14	0.484

## Sheet: CYANOTHECE-CALIBRATION
DRY WEIGHT g/L	O.D. 750 nm
0.28	0.179
0.29	0.194
0.32	0.208
0.64	0.391
0.38	0.263
0.52	0.285
1.25	0.89
0.78	0.62
0.69	0.448
0.72	0.479
1.38	1.199
1.18	0.85
1.54	1.342

## Sheet: PHORMIDIUM GROWTH CURVES
WHITE - XL											WHITE - L											BLUE											GREEN
DAY	OD750	MEAN									DAY	OD750	MEAN									DAY	OD750	MEAN									DAY	OD750	MEAN
1	0.13	0.131									1	0.131	0.128667									1	0.122	0.127333									1	0.125	0.122667
	0.128											0.126											0.132											0.121
	0.135											0.129											0.128											0.122
2	0.238	0.253667									2	0.213	0.227667									2	0.205	0.210667									2	0.198	0.196333
	0.235											0.233											0.206											0.196
	0.288											0.237											0.221											0.195
3	0.445	0.436									3	0.419	0.420667									3	0.388	0.387									3	0.221	0.228667
	0.432											0.422											0.391											0.232
	0.431											0.421											0.382											0.233
4	0.715	0.703									4	0.599	0.606667									4	0.413	0.416667									4	0.333	0.324
	0.702											0.612											0.418											0.318
	0.692											0.609											0.419											0.321
5	1.062	1.07233									5	0.807	0.812									5	0.699	0.702667									5	0.485	0.481333
	1.081											0.817											0.705											0.482
	1.074											0.812											0.704											0.477
6	1.199	1.21633									6	0.912	0.916333									6	0.798	0.806									6	0.557	0.563333
	1.222											0.915											0.809											0.562
	1.228											0.922											0.811											0.571
7	1.384	1.38167									7	1.155	1.156									7	0.888	0.893333									7	0.622	0.621667
	1.369											1.152											0.895											0.624
	1.392											1.161											0.897											0.619
8	1.403	1.38433									8	1.171	1.17									8	0.911	0.918667									8	0.802	0.82
	1.377											1.17											0.922											0.826
	1.373											1.169											0.923											0.832
9	1.526	1.50833									9	1.222	1.22367									9	0.999	1.02367									9	0.945	0.957
	1.505											1.231											1.012											0.964
	1.494											1.218											1.06											0.962
10	1.592	1.587									10	1.264	1.262									10	1.088	1.09033									10	1.074	1.08233
	1.589											1.261											1.094											1.085
	1.58											1.261											1.089											1.088
11	1.588	1.594									11	1.301	1.305									11	1.111	1.11667									11	1.124	1.127
	1.589											1.312											1.121											1.129
	1.605											1.302											1.118											1.128
12	1.626	1.62633									12	1.362	1.35033									12	1.167	1.166									12	1.183	1.18933
	1.632											1.345											1.169											1.188
	1.621											1.344											1.162											1.197
13	1.664	1.66333									13	1.388	1.38467									13	1.199	1.197									13	1.222	1.23067
	1.661											1.382											1.194											1.231
	1.665											1.384											1.198											1.239
14	1.685	1.68533									14	1.399	1.401									14	1.234	1.23567									14	1.367	1.374
	1.699											1.398											1.232											1.374
	1.672											1.406											1.241											1.381
15	1.715	1.69									15	1.507	1.50767									15	1.299	1.30233									15	1.502	1.51033
	1.683											1.511											1.306											1.512
	1.672											1.505											1.302											1.517
16	1.725	1.73733									16	1.535	1.538									16	1.342	1.34567									16	1.555	1.55733
	1.745											1.538											1.348											1.549
	1.742											1.541											1.347											1.568
17	1.821	1.82467									17	1.599	1.59633									17	1.394	1.396									17	1.603	1.605
	1.828											1.589											1.397											1.607
	1.825											1.601											1.397											1.605
18	1.902	1.90333									18	1.666	1.659									18	1.442	1.44									18	1.637	1.65367
	1.896											1.659											1.434											1.658
	1.912											1.652											1.444											1.666
19	1.945	1.954									19	1.701	1.705									19	1.496	1.497									19	1.709	1.713
	1.955											1.709											1.503											1.712
	1.962											1.705											1.492											1.718
20	2.086	2.09267									20	1.733	1.741									20	1.504	1.50633									20	1.768	1.76567
	2.099											1.748											1.508											1.765
	2.093											1.742											1.507											1.764
21	2.175	2.411									21	1.777	1.77467									21	1.522	1.522									21	1.802	1.80633
	2.178											1.772											1.523											1.806
	2.88											1.775											1.521											1.811

## Sheet: CYANOTHECE GROWTH CURVES
WHITE - XL												WHITE - L											BLUE											GREEN
DAY	OD750	MEAN										DAY	OD750	MEAN									DAY	OD750	MEAN									DAY	OD750	MEAN
1	0.042	0.0416667										1	0.049	0.0456667									1	0.035	0.0366667									1	0.038	0.0413333
	0.044												0.044											0.039											0.041
	0.039												0.044											0.036											0.045
2	0.04	0.042										2	0.048	0.0483333									2	0.041	0.0403333									2	0.045	0.0436667
	0.044												0.048											0.042											0.044
	0.042												0.049											0.038											0.042
3	0.123	0.130667										3	0.097	0.104									3	0.099	0.0973333									3	0.111	0.113667
	0.136												0.111											0.096											0.112
	0.133												0.104											0.097											0.118
4	0.155	0.158667										4	0.121	0.122									4	0.111	0.112667									4	0.122	0.122333
	0.162												0.122											0.116											0.122
	0.159												0.123											0.111											0.123
5	0.201	0.206										5	0.178	0.174									5	0.165	0.162667									5	0.171	0.175
	0.209												0.175											0.166											0.178
	0.208												0.169											0.157											0.176
6	0.239	0.274667										6	0.199	0.192667									6	0.203	0.189667									6	0.222	0.225667
	0.294												0.188											0.178											0.226
	0.291												0.191											0.188											0.229
7	0.333	0.349										7	0.205	0.205									7	0.192	0.191									7	0.244	0.248667
	0.328												0.209											0.192											0.255
	0.386												0.201											0.189											0.247
8	0.392	0.394										8	0.277	0.272333									8	0.268	0.264667									8	0.299	0.301
	0.401												0.264											0.262											0.298
	0.389												0.276											0.264											0.306
9	0.542	0.527										9	0.402	0.404333									9	0.342	0.336									9	0.395	0.397
	0.521												0.399											0.332											0.397
	0.518												0.412											0.334											0.399
10	0.643	0.672										10	0.444	0.439									10	0.385	0.367									10	0.421	0.423
	0.675												0.437											0.359											0.411
	0.698												0.436											0.357											0.437
11	0.784	0.793667										11	0.509	0.507333									11	0.409	0.409667									11	0.488	0.489
	0.799												0.508											0.409											0.492
	0.798												0.505											0.411											0.487
12	0.867	0.883333										12	0.521	0.514333									12	0.466	0.458									12	0.499	0.502
	0.888												0.513											0.455											0.504
	0.895												0.509											0.453											0.503
13	0.974	0.986667										13	0.599	0.589667									13	0.462	0.464333									13	0.507	0.505667
	0.987												0.582											0.472											0.508
	0.999												0.588											0.459											0.502
14	1.286	1.28267										14	0.622	0.621333									14	0.506	0.509667									14	0.504	0.504333
	1.264												0.631											0.511											0.511
	1.298												0.611											0.512											0.498
15	1.599	1.57433										15	0.699	0.708667									15	0.533	0.537667									15	0.541	0.54
	1.555												0.709											0.546											0.538
	1.569												0.718											0.534											0.541
16	1.621	1.63067										16	0.759	0.762333									16	0.596	0.601667									16	0.687	0.693667
	1.622												0.762											0.608											0.695
	1.649												0.766											0.601											0.699
17	1.605	1.61333										17	0.801	0.815667									17	0.666	0.677333									17	0.843	0.882667
	1.612												0.825											0.688											0.899
	1.623												0.821											0.678											0.906
18	1.611	1.61433										18	0.823	0.829									18	0.703	0.721667									18	0.956	1.00833
	1.609												0.833											0.73											0.999
	1.623												0.831											0.732											1.07
